# Supplementary material for: FgAP1σ Is Critical for Vegetative Growth, Conidiation, Virulence, and DON Biosynthesis in Fusarium graminearum
Source: J Fungi (Basel). 2023 Jan 21;9(2):145. doi: 10.3390/jof9020145 (PMC9962196; doi:10.3390/jof9020145)
Supplement: Supplementary file 1 [file jof-09-00145-s001.zip]

Archive with 1 entries (1 files):
- jof-2165770-supplementary.pdf
